# Supplementary material for: BrHDA6 mediates nonhistone deacetylation of BrSOT12 to positively regulate downy mildew resistance in Brassica rapa
Source: Hortic Res. 2025 May 21;12(8):uhaf136. doi: 10.1093/hr/uhaf136 (PMC12272844; doi:10.1093/hr/uhaf136)
Supplement: Web_Material_uhaf136 [file web_material_uhaf136.zip]

Archive with 5 entries (5 files):
- Supplementary Figure S1.jpg
- Supplementary Figure S2.jpg
- Supplementary Figure S3.jpg
- Supplementary Figure S4.jpg
- Supplementary information.docx
